# Supplementary material for: Acylated Flavone O-Glucuronides from the Aerial Parts of Nepeta curviflora
Source: Molecules. 2020 Aug 20;25(17):3782. doi: 10.3390/molecules25173782 (PMC7504054; doi:10.3390/molecules25173782)
Supplement: Supplementary file 1 [file molecules-25-03782-s001.zip]

Archive with 2 entries (2 files):
- Supplementary data MS and NMR.pdf
- Supplementary data_tables.pdf
